# Supplementary material for: Corrigendum to ‘Senolytics decrease senescent cells in humans: Preliminary report from a clinical trial of Dasatinib plus Quercetin in individuals with diabetic kidney disease’ EBioMedicine 47 (2019) 446–456
Source: eBioMedicine. 2020 Jan 23;52:102595. doi: 10.1016/j.ebiom.2019.12.004 (PMC6994619; doi:10.1016/j.ebiom.2019.12.004)
Supplement: Supplementary file 2 [file mmc2.xlsx]

## Sheet: Sheet1
Subject Code	p16_Baseline	p16_PostTreatment	p21_Baseline	p21_PostTreatment	Bgal_Baseline	Bgal_PostTreatment	CD68_Baseline	CD68_PostTreatment	CLS_Baseline	CLS_PostTreatment	Skin_p16_Baseline	Skin_p16_PostTreatment	Skin_p21_Baseline	Skin_p21_PostTreatment	cd1a_skin_Baseline	cd1a_skin_PostTreatment	Proliferation_Baseline	Proliferation_PostTreatment	MMP9_Baseline	MMP9_PostTreatment	MMP2_Baseline	MMP2_PostTreatment	MMP12_Baseline	MMP12_PostTreatment	IL-6_Baseline	IL-6_PostTreatment	IL-1a_Baseline	IL-1a_PostTreatment	IL-9_Baseline	IL-9_PostTreatment	IL-2_Baseline	IL-2_PostTreatment	IL-1RA_Baseline	IL-1RA_PostTreatment	FGF-2_Baseline	FGF-2_PostTreatment	GM-CSF_Baseline	GM-CSF_PostTreatment
1	3.42	1.05	5.35	4.27	5.48	6.28	10.81	8.28	0.34	0.32	0.12	0.16	0.95	1.07	13.22	19.86	0.31	0.36	33181.2	34275.5	168367	105276	35.2	30.5	1.94	2.78	22.44	12.31	0.67	0.38	1.5	0.33	52.11	17.97	72.99	30.45	26.42	1.93
2	2.02	0.88	2.74	2.99	2.72	5.7	7.67	5.7	0.29	0	1.94	0.1	4.01	1.96	14.32	13.16	0.32	0.39	45275.8	25930.8	83902.4	77003.5	21.17	21.17	2.61	1.66	3.68	1.98	0.47	0.4	0.35	0.24	38.24	28.9	62.13	66.51	3.2	1.21
3	3.08	1.94	1.35	0.75	11.14	4.18	6.50406	5.48	0.41	0	0.18	0	1.6	2.19	7.19	13.59	0.38	0.46	46743.4	58423	136234	117672	32.85	14.26	4.18	3.93	10.64	8.28	0.53	0.55	2.19	1.42	73.68	82.23	94.56	77.89	42.43	7.09
4	6.51	4.98	2.21	2.38	28	2.19	10.03	3.28	0.33	0	3.1	1.19	1.18	0.88	7.86	6.12	0.37	0.39	85152.5	87031.9	112016	86348.4	44.67	56.56	7.18	1.28	104.62	22.06	0.58	0.5	3.44	0.35	28.9	22.93	134.83	49.65	2.54	2.54
5	1.32	0.62	4.66	6.36	11.74	4.69	11.27	8.23	0.36	0	1.32	0.8	1.18	0.25	14.99	12.53	0.47	0.4	90215.5	36450.7	63264.8	86736.3	39.93	25.82	2.93	2.78	10.34	9.77	0.39	0.37	0.43	0.37	23.12	15.47	62.58	55.97	6.52	4.69
6	2.26	1.32	3.64	1.68	5.96	0.26	6.22	3.94	0.41	0	0.29	0.3	1.24	0.37	9.2	14.02	0.44	0.46	51170.6	22457.7	184451	87261.7				2.04	7.08	10.02	0.7	0.5	1.11	0.89	54.53	101.99	114	99.39	4.93	5.6
7	1.07	1.97	4.92	3.54	1.47	2.17	8.06452	5.26316	0	0	5.96	5.35	1.91	1.14	29.96	21.46	0.52	0.39	27385.2	36375.2	82000.3	73705.1	12.88	4.17	2.78	0.75	9.2	9.36	0.64	0.78	1.33	3.2	116.35	58.46	98.57	146.85	8	40.21
8	2.3	2.04	1.92	1.12	4.27	1.38	7.69	5.47	0.32	0	4	5.07	2.55	1.33	17.75	16.49	0.48	0.53	28797	10002.5	155459	151865	55.3	28.53	3.79	3.83	14.61	17.12	1.22	1.17	3.04	1.93	111.41	109.26	83.04	78.91	43.04	22.27
9	6.61	3.62	7.9	5.22	8.07	2.89	7.36	8.31	0	0	0.62	0.96	0.78	1.34	16.43	18.21	0.53	0.66	70651.9	44305.7	213806	179985	74.35	51.48	23.41	21.89	33.32	28.46	1.83	1.47	1.65	1.78	891.92	828.18	69.37	66.45	25.21	19.32
10																	0.4	0.48
11																	0.31	0.4
